# Supplementary material for: Surface Plasmon Resonance Assay for Label-Free and Selective Detection of HIV-1 p24 Protein
Source: Biosensors (Basel). 2021 Jun 3;11(6):180. doi: 10.3390/bios11060180 (PMC8229864; doi:10.3390/bios11060180)
Supplement: Supplementary file 1 [file biosensors-11-00180-s001.zip]

Archive with 1 entries (1 files):
- biosensors-1230421-supplementary.pdf
